# Supplementary material for: Review of Mesocallis Matsumura from China (Hemiptera, Aphididae), with one new species
Source: Zookeys. 2020 Dec 14;1003:19–30. doi: 10.3897/zookeys.1003.56563 (PMC7752883; doi:10.3897/zookeys.1003.56563)
Supplement: XML Treatment for Mesocallis [file zookeys.1003.56563-treatment1.xml]

<!DOCTYPE tp:taxon-treatment
  PUBLIC "-//TaxonX//DTD Taxonomic Treatment Publishing DTD v0 20100105//EN" "tax-treatment-NSO.dtd">
<tp:taxon-treatment xmlns:tp="http://www.plazi.org/taxpub"><tp:treatment-meta><kwd-group><label>Taxon classification</label><kwd><named-content xmlns:xlink="http://www.w3.org/1999/xlink" content-type="kingdom">Animalia</named-content></kwd><kwd><named-content xmlns:xlink="http://www.w3.org/1999/xlink" content-type="order">Hemiptera</named-content></kwd><kwd><named-content xmlns:xlink="http://www.w3.org/1999/xlink" content-type="family">Aphididae</named-content></kwd></kwd-group><mixed-citation publication-type="journal"><person-group><name><surname>Chen</surname><given-names>Jing</given-names></name><name><surname>Jiang</surname><given-names>Li-Yun</given-names></name><name><surname>Qiao</surname><given-names>Ge-Xia</given-names></name></person-group><article-title>Review of <italic><tp:taxon-name><tp:taxon-name-part taxon-name-part-type="genus" reg="Mesocallis">Mesocallis</tp:taxon-name-part></tp:taxon-name></italic> Matsumura from China (<tp:taxon-name><tp:taxon-name-part taxon-name-part-type="order">Hemiptera</tp:taxon-name-part></tp:taxon-name>, <tp:taxon-name><tp:taxon-name-part taxon-name-part-type="family">Aphididae</tp:taxon-name-part></tp:taxon-name>), with one new species</article-title><source>Zookeys</source><day>14</day><month>12</month><year>2020</year><volume>1003</volume><fpage>19</fpage><lpage>30</lpage><pub-id pub-id-type="doi">10.3897/zookeys.1003.56563</pub-id></mixed-citation></tp:treatment-meta><tp:nomenclature><tp:taxon-name><object-id xmlns:xlink="http://www.w3.org/1999/xlink" content-type="arpha" xlink:type="simple">0CF0B5E0-C0B3-5628-A01B-D14CA1073228</object-id>
            <tp:taxon-name-part taxon-name-part-type="genus" reg="Mesocallis">Mesocallis</tp:taxon-name-part>
          </tp:taxon-name><tp:taxon-authority>Matsumura, 1919</tp:taxon-authority><tp:nomenclature-citation-list><tp:nomenclature-citation><tp:taxon-name>
                <tp:taxon-name-part taxon-name-part-type="genus" reg="Mesocallis">Mesocallis</tp:taxon-name-part>
              </tp:taxon-name><comment><xref ref-type="bibr" rid="B10">Matsumura 1919</xref>: 103. Type species: <tp:taxon-name><tp:taxon-name-part taxon-name-part-type="genus" reg="Myzocallis">Myzocallis</tp:taxon-name-part> <tp:taxon-name-part taxon-name-part-type="species" reg="sawashibae">sawashibae</tp:taxon-name-part></tp:taxon-name> Matsumura, 1917; by original designation.</comment></tp:nomenclature-citation><tp:nomenclature-citation><tp:taxon-name>
                <tp:taxon-name-part taxon-name-part-type="subgenus" reg="Mesocallis"/>
              </tp:taxon-name><comment>Subgenus <tp:taxon-name><tp:taxon-name-part taxon-name-part-type="subgenus" reg="Mesocallis">Mesocallis</tp:taxon-name-part></tp:taxon-name><xref ref-type="bibr" rid="B10">Matsumura 1919</xref>: 103</comment></tp:nomenclature-citation><tp:nomenclature-citation><tp:taxon-name>
                <tp:taxon-name-part taxon-name-part-type="genus" reg="Neocallis"/>
              </tp:taxon-name><comment>Synonym: <tp:taxon-name><tp:taxon-name-part taxon-name-part-type="genus" reg="Neocallis">Neocallis</tp:taxon-name-part></tp:taxon-name><xref ref-type="bibr" rid="B10">Matsumura 1919</xref>: 104. </comment></tp:nomenclature-citation><tp:nomenclature-citation><tp:taxon-name>
                <tp:taxon-name-part taxon-name-part-type="genus" reg="Nippochaitophorus"/>
              </tp:taxon-name><comment>Synonym: <tp:taxon-name><tp:taxon-name-part taxon-name-part-type="genus" reg="Nippochaitophorus">Nippochaitophorus</tp:taxon-name-part></tp:taxon-name><xref ref-type="bibr" rid="B16">Takahashi 1961</xref>: 247. </comment></tp:nomenclature-citation><tp:nomenclature-citation><tp:taxon-name>
                <tp:taxon-name-part taxon-name-part-type="subgenus" reg="Paratinocallis"/>
              </tp:taxon-name><comment>Subgenus <tp:taxon-name><tp:taxon-name-part taxon-name-part-type="subgenus" reg="Paratinocallis">Paratinocallis</tp:taxon-name-part></tp:taxon-name><xref ref-type="bibr" rid="B5">Higuchi 1972</xref>: 30. Type species: <tp:taxon-name><tp:taxon-name-part taxon-name-part-type="genus" reg="Paratinocallis">Paratinocallis</tp:taxon-name-part> <tp:taxon-name-part taxon-name-part-type="species" reg="corylicola">corylicola</tp:taxon-name-part></tp:taxon-name> Higuchi,1972; by original designation. Given subgenus status by <xref ref-type="bibr" rid="B12">Quednau (2003</xref>: 20).</comment></tp:nomenclature-citation><tp:nomenclature-citation><tp:taxon-name>
                <tp:taxon-name-part taxon-name-part-type="genus" reg="Mesocallis">Mesocallis</tp:taxon-name-part>
              </tp:taxon-name><comment>Matsumura: <xref ref-type="bibr" rid="B5">Higuchi 1972</xref>: 22; <xref ref-type="bibr" rid="B13">Raychaudhuri et al. 1980</xref>: 291; <xref ref-type="bibr" rid="B4">Ghosh and Quednau 1990</xref>: 114; <xref ref-type="bibr" rid="B12">Quednau 2003</xref>: 19; <xref ref-type="bibr" rid="B11">Qiao et al. 2005</xref>: 194; <xref ref-type="bibr" rid="B8">Lee et al. 2018</xref>: 3.</comment></tp:nomenclature-citation></tp:nomenclature-citation-list></tp:nomenclature><tp:treatment-sec sec-type="Generic diagnosis" id="SECID0EKAAE"><title>Generic diagnosis.</title><p>In alatae, eyes with ocular tubercles. Antennae 6-segmented, processus terminalis 0.80–1.20× as long as the base of the segment. Ultimate rostral segment with 2–16 accessory setae. First tarsal segments with five to seven ventral setae and two dorsal setae. Empodial setae flabellate. Siphunculi truncated, without flange, without any setae surrounding at base. Cauda knobbed. Anal plate bilobed. Gonapophyses fused, with eight gonosetae. In apterae, nymphs and embryo, dorsal body setae with spinulose shafts, and round knobs at apex. Abdominal tergites I–IV with one pair of marginal setae in subgenus <tp:taxon-name><tp:taxon-name-part taxon-name-part-type="subgenus" reg="Mesocallis">Mesocallis</tp:taxon-name-part></tp:taxon-name>, or two or three pairs of marginal setae in subgenus <tp:taxon-name><tp:taxon-name-part taxon-name-part-type="subgenus" reg="Paratinocallis">Paratinocallis</tp:taxon-name-part></tp:taxon-name>. Compound eye of apterous morph often smaller and with fewer facets than in the alate morph, and inner setae of antennal segment III inconspicuous. Apterae with 5- or 6-segmented antennae, dorsal setae of tibiae similar to other tibial setae in subgenus <tp:taxon-name><tp:taxon-name-part taxon-name-part-type="subgenus" reg="Mesocallis">Mesocallis</tp:taxon-name-part></tp:taxon-name>, or strongly differentiated from other tibial setae in subgenus <tp:taxon-name><tp:taxon-name-part taxon-name-part-type="subgenus" reg="Paratinocallis">Paratinocallis</tp:taxon-name-part></tp:taxon-name>; first tarsal segments with five ventral setae, without dorsal setae. In embryo, dorsal body setae capitate at apex; spinal setae of metanotum and tergites I, III, and V short or minute, pleural setae absent. Viviparae alate and apterous in some species.</p></tp:treatment-sec><tp:treatment-sec sec-type="distribution" id="SECID0EUBAE"><title>Distribution.</title><p>China, Japan, Korea, and India.</p></tp:treatment-sec><tp:treatment-sec sec-type="host" id="SECID0EZBAE"><title>Host plants.</title><p><italic><tp:taxon-name><tp:taxon-name-part taxon-name-part-type="genus" reg="Alnus">Alnus</tp:taxon-name-part></tp:taxon-name></italic>, <italic><tp:taxon-name><tp:taxon-name-part taxon-name-part-type="genus" reg="Carpinus">Carpinus</tp:taxon-name-part></tp:taxon-name></italic>, <italic><tp:taxon-name><tp:taxon-name-part taxon-name-part-type="genus" reg="Corylus">Corylus</tp:taxon-name-part></tp:taxon-name></italic>, and <italic><tp:taxon-name><tp:taxon-name-part taxon-name-part-type="genus" reg="Ostrya">Ostrya</tp:taxon-name-part></tp:taxon-name></italic> (<tp:taxon-name><tp:taxon-name-part taxon-name-part-type="family">Betulaceae</tp:taxon-name-part></tp:taxon-name>), and <italic><tp:taxon-name><tp:taxon-name-part taxon-name-part-type="genus" reg="Platycarya">Platycarya</tp:taxon-name-part></tp:taxon-name></italic> (<tp:taxon-name><tp:taxon-name-part taxon-name-part-type="family">Juglandaceae</tp:taxon-name-part></tp:taxon-name>).</p></tp:treatment-sec><tp:treatment-sec sec-type="comments" id="SECID0EMDAE"><title>Comments.</title><p>Of the known <italic><tp:taxon-name><tp:taxon-name-part taxon-name-part-type="genus" reg="Myzocallis">Myzocallis</tp:taxon-name-part></tp:taxon-name></italic> species, most infest plants of <tp:taxon-name><tp:taxon-name-part taxon-name-part-type="family">Betulaceae</tp:taxon-name-part></tp:taxon-name>. Two species (<italic><tp:taxon-name><tp:taxon-name-part taxon-name-part-type="genus" reg="Myzocallis"/><tp:taxon-name-part taxon-name-part-type="species" reg="obtusirostris">obtusirostris</tp:taxon-name-part></tp:taxon-name></italic> and <italic><tp:taxon-name><tp:taxon-name-part taxon-name-part-type="genus" reg="Mesocallis"/><tp:taxon-name-part taxon-name-part-type="species" reg="taoi">taoi</tp:taxon-name-part></tp:taxon-name></italic>) are primarily associated with <italic><tp:taxon-name><tp:taxon-name-part taxon-name-part-type="genus" reg="Alnus">Alnus</tp:taxon-name-part></tp:taxon-name></italic>; and three species (<italic><tp:taxon-name><tp:taxon-name-part taxon-name-part-type="genus" reg="Mesocallis"/><tp:taxon-name-part taxon-name-part-type="species" reg="corylicola">corylicola</tp:taxon-name-part></tp:taxon-name></italic>, <italic><tp:taxon-name><tp:taxon-name-part taxon-name-part-type="genus" reg="Myzocallis"/><tp:taxon-name-part taxon-name-part-type="species" reg="occulta">occulta</tp:taxon-name-part></tp:taxon-name></italic>, and <italic><tp:taxon-name><tp:taxon-name-part taxon-name-part-type="genus" reg="Myzocallis"/><tp:taxon-name-part taxon-name-part-type="species" reg="yunnanensis">yunnanensis</tp:taxon-name-part></tp:taxon-name></italic>) are associated with <italic><tp:taxon-name><tp:taxon-name-part taxon-name-part-type="genus" reg="Corylus">Corylus</tp:taxon-name-part></tp:taxon-name></italic>. <italic><tp:taxon-name><tp:taxon-name-part taxon-name-part-type="genus" reg="Myzocallis">Myzocallis</tp:taxon-name-part> <tp:taxon-name-part taxon-name-part-type="species" reg="carpinicola">carpinicola</tp:taxon-name-part></tp:taxon-name></italic> is recorded only on <italic><tp:taxon-name><tp:taxon-name-part taxon-name-part-type="genus" reg="Carpinus">Carpinus</tp:taxon-name-part></tp:taxon-name></italic>. Additionally, <italic><tp:taxon-name><tp:taxon-name-part taxon-name-part-type="genus" reg="Mesocallis">M.</tp:taxon-name-part> <tp:taxon-name-part taxon-name-part-type="species" reg="alnicola">alnicola</tp:taxon-name-part></tp:taxon-name></italic> infests both <italic><tp:taxon-name><tp:taxon-name-part taxon-name-part-type="genus" reg="Alnus">Alnus</tp:taxon-name-part></tp:taxon-name></italic> and <italic><tp:taxon-name><tp:taxon-name-part taxon-name-part-type="genus" reg="Corylus">Corylus</tp:taxon-name-part></tp:taxon-name></italic>, and <italic><tp:taxon-name><tp:taxon-name-part taxon-name-part-type="genus" reg="Mesocallis">M.</tp:taxon-name-part> <tp:taxon-name-part taxon-name-part-type="species" reg="sawashibae">sawashibae</tp:taxon-name-part></tp:taxon-name></italic> occurs on both <italic><tp:taxon-name><tp:taxon-name-part taxon-name-part-type="genus" reg="Carpinus">Carpinus</tp:taxon-name-part></tp:taxon-name></italic> and <italic><tp:taxon-name><tp:taxon-name-part taxon-name-part-type="genus" reg="Corylus">Corylus</tp:taxon-name-part></tp:taxon-name></italic> (<xref ref-type="bibr" rid="B8">Lee et al. 2018</xref>). Only <italic><tp:taxon-name><tp:taxon-name-part taxon-name-part-type="genus" reg="Mesocallis">M.</tp:taxon-name-part> <tp:taxon-name-part taxon-name-part-type="species" reg="pteleae">pteleae</tp:taxon-name-part></tp:taxon-name></italic> infests plants in several different genera of <tp:taxon-name><tp:taxon-name-part taxon-name-part-type="family">Betulaceae</tp:taxon-name-part></tp:taxon-name> (<italic><tp:taxon-name><tp:taxon-name-part taxon-name-part-type="genus" reg="Alnus">Alnus</tp:taxon-name-part></tp:taxon-name></italic>, <italic><tp:taxon-name><tp:taxon-name-part taxon-name-part-type="genus" reg="Betula">Betula</tp:taxon-name-part></tp:taxon-name></italic>, <italic><tp:taxon-name><tp:taxon-name-part taxon-name-part-type="genus" reg="Corylus">Corylus</tp:taxon-name-part></tp:taxon-name></italic>, <italic><tp:taxon-name><tp:taxon-name-part taxon-name-part-type="genus" reg="Carpinus">Carpinus</tp:taxon-name-part></tp:taxon-name></italic>, and <italic><tp:taxon-name><tp:taxon-name-part taxon-name-part-type="genus" reg="Ostrya">Ostrya</tp:taxon-name-part></tp:taxon-name></italic>) (<xref ref-type="bibr" rid="B6">Holman 2009</xref>). So, <italic><tp:taxon-name><tp:taxon-name-part taxon-name-part-type="genus" reg="Mesocallis">Mesocallis</tp:taxon-name-part></tp:taxon-name></italic> species have distinct host specialization. However, the new species, <italic><tp:taxon-name><tp:taxon-name-part taxon-name-part-type="genus" reg="Mesocallis">M.</tp:taxon-name-part> <tp:taxon-name-part taxon-name-part-type="species" reg="platycaryae">platycaryae</tp:taxon-name-part></tp:taxon-name></italic> Qiao was found on <italic><tp:taxon-name><tp:taxon-name-part taxon-name-part-type="genus" reg="Platycarya">Platycarya</tp:taxon-name-part></tp:taxon-name></italic> (<tp:taxon-name><tp:taxon-name-part taxon-name-part-type="family">Juglandaceae</tp:taxon-name-part></tp:taxon-name>). All species occur only in East Asia and are endemic to this region.</p></tp:treatment-sec><ref-list><ref id="B10"><mixed-citation xmlns:xlink="http://www.w3.org/1999/xlink" xlink:type="simple"><person-group><name name-style="western"><surname>Matsumura</surname><given-names>S</given-names></name></person-group> (<year>1919</year>) <article-title>New species and genera of <tp:taxon-name><tp:taxon-name-part taxon-name-part-type="subfamily">Callipterinae</tp:taxon-name-part></tp:taxon-name> of Japan.</article-title><source>Transactions of the Sapporo Natural History Society</source><volume>7</volume>(<issue>2</issue>): <fpage>99</fpage>–<lpage>115</lpage>.</mixed-citation></ref><ref id="B16"><mixed-citation xmlns:xlink="http://www.w3.org/1999/xlink" xlink:type="simple"><person-group><name name-style="western"><surname>Takahashi</surname><given-names>R</given-names></name></person-group> (<year>1961</year>) <article-title>Three new genera and five new and little known species of <tp:taxon-name><tp:taxon-name-part taxon-name-part-type="family">Aphididae</tp:taxon-name-part></tp:taxon-name> from Japan.</article-title><source>Kontyû</source><volume>29</volume>(<issue>4</issue>): <fpage>247</fpage>–<lpage>254</lpage>.</mixed-citation></ref><ref id="B5"><mixed-citation xmlns:xlink="http://www.w3.org/1999/xlink" xlink:type="simple"><person-group><name name-style="western"><surname>Higuchi</surname><given-names>H</given-names></name></person-group> (<year>1972</year>) <article-title>A taxonomic study of the subfamily <tp:taxon-name><tp:taxon-name-part taxon-name-part-type="subfamily">Callipterinae</tp:taxon-name-part></tp:taxon-name> in Japan.</article-title><source><tp:taxon-name><tp:taxon-name-part taxon-name-part-type="class">Insecta</tp:taxon-name-part></tp:taxon-name> Matsumurana</source><volume>35</volume>(<issue>2</issue>): <fpage>1</fpage>–<lpage>128</lpage>. <ext-link xlink:type="simple" ext-link-type="uri" xlink:href="http://hdl.handle.net/2115/9769">http://hdl.handle.net/2115/9769</ext-link></mixed-citation></ref><ref id="B12"><mixed-citation xmlns:xlink="http://www.w3.org/1999/xlink" xlink:type="simple"><person-group><name name-style="western"><surname>Quednau</surname><given-names>FW</given-names></name></person-group> (<year>2003</year>) <article-title>Atlas of the drepanosiphine aphids of the world. Part II: <tp:taxon-name><tp:taxon-name-part taxon-name-part-type="tribe">Panaphidini</tp:taxon-name-part></tp:taxon-name> Oestlund, 1923 – <tp:taxon-name><tp:taxon-name-part taxon-name-part-type="subtribe">Panaphidina</tp:taxon-name-part></tp:taxon-name> Oestlund, 1923 (<tp:taxon-name><tp:taxon-name-part taxon-name-part-type="order">Hemiptera</tp:taxon-name-part></tp:taxon-name>: <tp:taxon-name><tp:taxon-name-part taxon-name-part-type="family">Aphididae</tp:taxon-name-part></tp:taxon-name>: <tp:taxon-name><tp:taxon-name-part taxon-name-part-type="subfamily">Calaphidinae</tp:taxon-name-part></tp:taxon-name>).</article-title><source>Memoirs of the American Entomological Institute</source><volume>72</volume>: <fpage>1</fpage>–<lpage>301</lpage>.</mixed-citation></ref><ref id="B13"><mixed-citation xmlns:xlink="http://www.w3.org/1999/xlink" xlink:type="simple"><person-group><name name-style="western"><surname>Raychaudhuri</surname><given-names>DN</given-names></name><name name-style="western"><surname>Chakrabarti</surname><given-names>S</given-names></name><name name-style="western"><surname>Basu</surname><given-names>RC</given-names></name><name name-style="western"><surname>Ghosh</surname><given-names>AK</given-names></name></person-group> (<year>1980</year>) <article-title>Subfamily <tp:taxon-name><tp:taxon-name-part taxon-name-part-type="subfamily">Callipterinae</tp:taxon-name-part></tp:taxon-name>.</article-title> In: <person-group><name name-style="western"><surname>Raychaudhuri</surname><given-names>DN</given-names></name></person-group> (<role>Ed.</role>) <issue-title>Aphids of North East India and Bhutan.</issue-title><source>The Zoological Society, Calcutta</source>, <fpage>278</fpage>–<lpage>314</lpage>.</mixed-citation></ref><ref id="B4"><mixed-citation xmlns:xlink="http://www.w3.org/1999/xlink" xlink:type="simple"><person-group><name name-style="western"><surname>Ghosh</surname><given-names>AK</given-names></name><name name-style="western"><surname>Quednau</surname><given-names>FW</given-names></name></person-group> (<year>1990</year>) <tp:taxon-name><tp:taxon-name-part taxon-name-part-type="suborder">Homoptera</tp:taxon-name-part></tp:taxon-name>: <tp:taxon-name><tp:taxon-name-part taxon-name-part-type="superfamily">Aphidoidea</tp:taxon-name-part></tp:taxon-name> part 5 subfamily <tp:taxon-name><tp:taxon-name-part taxon-name-part-type="subfamily">Drepanosiphinae</tp:taxon-name-part></tp:taxon-name>. The Fauna of India and the Adjacent Countries. Zoological Survey of India, 366 pp.</mixed-citation></ref><ref id="B11"><mixed-citation xmlns:xlink="http://www.w3.org/1999/xlink" xlink:type="simple"><person-group><name name-style="western"><surname>Qiao</surname><given-names>GX</given-names></name><name name-style="western"><surname>Zhang</surname><given-names>GX</given-names></name><name name-style="western"><surname>Zhong</surname><given-names>TS</given-names></name></person-group> (<year>2005</year>) <source>Fauna Sinica <tp:taxon-name><tp:taxon-name-part taxon-name-part-type="class">Insecta</tp:taxon-name-part></tp:taxon-name> (Vol. 41). <tp:taxon-name><tp:taxon-name-part taxon-name-part-type="suborder">Homoptera</tp:taxon-name-part></tp:taxon-name><tp:taxon-name><tp:taxon-name-part taxon-name-part-type="family">Drepanosiphidae</tp:taxon-name-part></tp:taxon-name>.</source><publisher-name>Science Press</publisher-name>, <publisher-loc>Beijing</publisher-loc>, <size units="page">476 pp</size>.</mixed-citation></ref><ref id="B8"><mixed-citation xmlns:xlink="http://www.w3.org/1999/xlink" xlink:type="simple"><person-group><name name-style="western"><surname>Lee</surname><given-names>Y</given-names></name><name name-style="western"><surname>Kanturski</surname><given-names>M</given-names></name><name name-style="western"><surname>Lee</surname><given-names>SH</given-names></name></person-group> (<year>2018</year>) <article-title>The <italic><tp:taxon-name><tp:taxon-name-part taxon-name-part-type="genus">Mesocallis</tp:taxon-name-part></tp:taxon-name></italic> Matsumura (<tp:taxon-name><tp:taxon-name-part taxon-name-part-type="order">Hemiptera</tp:taxon-name-part></tp:taxon-name>: <tp:taxon-name><tp:taxon-name-part taxon-name-part-type="family">Aphididae</tp:taxon-name-part></tp:taxon-name>) of the Korean Peninsula with descriptions of two new species.</article-title><source>Zoological Studies</source><volume>57</volume>: <fpage>1</fpage>–<lpage>17</lpage>. <ext-link xlink:type="simple" ext-link-type="doi" xlink:href="10.3897/zookeys.730.21599">https://doi.org/10.3897/zookeys.730.21599</ext-link></mixed-citation></ref><ref id="B6"><mixed-citation xmlns:xlink="http://www.w3.org/1999/xlink" xlink:type="simple"><person-group><name name-style="western"><surname>Holman</surname><given-names>J</given-names></name></person-group> (<year>2009</year>) <source>Host Plant Catalog of Aphids, Palaearctic Region. Springer Science + Business Media B.</source><publisher-name>V.</publisher-name>, <publisher-loc>Dordrecht</publisher-loc>, <size units="page">1216 pp</size>. <ext-link xlink:type="simple" ext-link-type="doi" xlink:href="10.1007/978-1-4020-8286-3">https://doi.org/10.1007/978-1-4020-8286-3</ext-link></mixed-citation></ref></ref-list></tp:taxon-treatment>
