# Supplementary material for: Review of Mesocallis Matsumura from China (Hemiptera, Aphididae), with one new species
Source: Zookeys. 2020 Dec 14;1003:19–30. doi: 10.3897/zookeys.1003.56563 (PMC7752883; doi:10.3897/zookeys.1003.56563)
Supplement: XML Treatment for Mesocallis (Mesocallis) platycaryae [file zookeys.1003.56563-treatment4.xml]

<!DOCTYPE tp:taxon-treatment
  PUBLIC "-//TaxonX//DTD Taxonomic Treatment Publishing DTD v0 20100105//EN" "tax-treatment-NSO.dtd">
<tp:taxon-treatment xmlns:tp="http://www.plazi.org/taxpub"><tp:treatment-meta><kwd-group><label>Taxon classification</label><kwd><named-content xmlns:xlink="http://www.w3.org/1999/xlink" content-type="kingdom">Animalia</named-content></kwd><kwd><named-content xmlns:xlink="http://www.w3.org/1999/xlink" content-type="order">Hemiptera</named-content></kwd><kwd><named-content xmlns:xlink="http://www.w3.org/1999/xlink" content-type="family">Aphididae</named-content></kwd></kwd-group><mixed-citation publication-type="journal"><person-group><name><surname>Chen</surname><given-names>Jing</given-names></name><name><surname>Jiang</surname><given-names>Li-Yun</given-names></name><name><surname>Qiao</surname><given-names>Ge-Xia</given-names></name></person-group><article-title>Review of <italic><tp:taxon-name><tp:taxon-name-part taxon-name-part-type="genus" reg="Mesocallis">Mesocallis</tp:taxon-name-part></tp:taxon-name></italic> Matsumura from China (<tp:taxon-name><tp:taxon-name-part taxon-name-part-type="order">Hemiptera</tp:taxon-name-part></tp:taxon-name>, <tp:taxon-name><tp:taxon-name-part taxon-name-part-type="family">Aphididae</tp:taxon-name-part></tp:taxon-name>), with one new species</article-title><source>Zookeys</source><day>14</day><month>12</month><year>2020</year><volume>1003</volume><fpage>19</fpage><lpage>30</lpage><pub-id pub-id-type="doi">10.3897/zookeys.1003.56563</pub-id></mixed-citation></tp:treatment-meta><tp:nomenclature><tp:taxon-name><object-id xmlns:xlink="http://www.w3.org/1999/xlink" content-type="arpha" xlink:type="simple">C3862431-1DC9-52C2-BAC0-8B2648BC2384</object-id>
            <tp:taxon-name-part taxon-name-part-type="genus" reg="Mesocallis">Mesocallis</tp:taxon-name-part> (<tp:taxon-name-part taxon-name-part-type="subgenus" reg="Mesocallis">Mesocallis</tp:taxon-name-part>) <tp:taxon-name-part taxon-name-part-type="species" reg="platycaryae">platycaryae</tp:taxon-name-part><object-id xmlns:xlink="http://www.w3.org/1999/xlink" content-type="zoobank" xlink:type="simple">http://zoobank.org/F0D1DBB8-684E-4983-8CA1-47EF630AFC21</object-id></tp:taxon-name><tp:taxon-authority>Qiao</tp:taxon-authority><tp:taxon-status xmlns:xlink="http://www.w3.org/1999/xlink" xlink:type="simple">sp. nov.</tp:taxon-status><xref ref-type="fig" rid="F1">Figures 1–12</xref><xref ref-type="fig" rid="F2">, 13–15</xref><xref ref-type="fig" rid="F3">, 16–24</xref><xref ref-type="table" rid="T1">, Table 1</xref></tp:nomenclature><tp:treatment-sec sec-type="etymology" id="SECID0ELYAE"><title>Etymology.</title><p>The specific name <italic><tp:taxon-name><tp:taxon-name-part taxon-name-part-type="genus" reg="Mesocallis"/><tp:taxon-name-part taxon-name-part-type="species" reg="platycaryae">platycaryae</tp:taxon-name-part></tp:taxon-name></italic> is based on the host plant (<italic><tp:taxon-name><tp:taxon-name-part taxon-name-part-type="genus" reg="Platycarya">Platycarya</tp:taxon-name-part></tp:taxon-name></italic>) of the species.</p></tp:treatment-sec><tp:treatment-sec sec-type="description" id="SECID0ECZAE"><title>Description.</title><p>Apterous viviparous female: body oval (Fig. <xref ref-type="fig" rid="F2">13</xref>), translucent white in life. For morphometric data, see Table <xref ref-type="table" rid="T1">1</xref>.</p><table-wrap id="T1" position="float" orientation="portrait"><label>Table 1.</label><caption><p>Morphometric data for apterous viviparous females and nymphs of <tp:taxon-name><tp:taxon-name-part taxon-name-part-type="genus" reg="Mesocallis">Mesocallis</tp:taxon-name-part> (<tp:taxon-name-part taxon-name-part-type="subgenus" reg="Mesocallis">Mesocallis</tp:taxon-name-part>) <tp:taxon-name-part taxon-name-part-type="species" reg="platycaryae">platycaryae</tp:taxon-name-part></tp:taxon-name> sp. nov.</p></caption><table id="TID0EASAG" rules="all"><tbody><tr><th rowspan="1" colspan="1">Characters</th><th rowspan="1" colspan="1">Apterous viviparous female (holotype)</th><th rowspan="1" colspan="1">Apterous viviparous female (paratype)</th><th rowspan="1" colspan="1">3<sup>rd</sup> nymph (<italic>n</italic> = 1)</th><th rowspan="1" colspan="1">4<sup>th</sup> nymph (<italic>n</italic> = 1)</th></tr><tr><td rowspan="1" colspan="1">Body length</td><td rowspan="1" colspan="1">1.120</td><td rowspan="1" colspan="1">1.010</td><td rowspan="1" colspan="1">1.020</td><td rowspan="1" colspan="1">1.030</td></tr><tr><td rowspan="1" colspan="1">Body width</td><td rowspan="1" colspan="1">0.470</td><td rowspan="1" colspan="1">0.450</td><td rowspan="1" colspan="1">0.490</td><td rowspan="1" colspan="1">0.490</td></tr><tr><td rowspan="1" colspan="1">Antenna</td><td rowspan="1" colspan="1">0.532</td><td rowspan="1" colspan="1">0.470</td><td rowspan="1" colspan="1">0.465</td><td rowspan="1" colspan="1">0.483</td></tr><tr><td rowspan="1" colspan="1">Antennal segment I</td><td rowspan="1" colspan="1">0.047</td><td rowspan="1" colspan="1">0.040</td><td rowspan="1" colspan="1">0.045</td><td rowspan="1" colspan="1">0.042</td></tr><tr><td rowspan="1" colspan="1">Antennal segment II</td><td rowspan="1" colspan="1">0.037</td><td rowspan="1" colspan="1">0.035</td><td rowspan="1" colspan="1">0.037</td><td rowspan="1" colspan="1">0.042</td></tr><tr><td rowspan="1" colspan="1">Antennal segment III</td><td rowspan="1" colspan="1">0.183</td><td rowspan="1" colspan="1">0.166</td><td rowspan="1" colspan="1">0.151</td><td rowspan="1" colspan="1">0.144</td></tr><tr><td rowspan="1" colspan="1">Antennal segment IV</td><td rowspan="1" colspan="1">0.106</td><td rowspan="1" colspan="1">0.092</td><td rowspan="1" colspan="1">0.087</td><td rowspan="1" colspan="1">0.097</td></tr><tr><td rowspan="1" colspan="1">Base of antennal segment V</td><td rowspan="1" colspan="1">0.084</td><td rowspan="1" colspan="1">0.077</td><td rowspan="1" colspan="1">0.082</td><td rowspan="1" colspan="1">0.089</td></tr><tr><td rowspan="1" colspan="1">Processus terminalis</td><td rowspan="1" colspan="1">0.074</td><td rowspan="1" colspan="1">0.062</td><td rowspan="1" colspan="1">0.064</td><td rowspan="1" colspan="1">0.069</td></tr><tr><td rowspan="1" colspan="1">Ultimate rostral segment</td><td rowspan="1" colspan="1">0.062</td><td rowspan="1" colspan="1">0.062</td><td rowspan="1" colspan="1">0.062</td><td rowspan="1" colspan="1">0.062</td></tr><tr><td rowspan="1" colspan="1">Hind femur</td><td rowspan="1" colspan="1">0.260</td><td rowspan="1" colspan="1">0.230</td><td rowspan="1" colspan="1">0.225</td><td rowspan="1" colspan="1">0.218</td></tr><tr><td rowspan="1" colspan="1">Hind tibia</td><td rowspan="1" colspan="1">0.396</td><td rowspan="1" colspan="1">0.361</td><td rowspan="1" colspan="1">0.342</td><td rowspan="1" colspan="1">0.302</td></tr><tr><td rowspan="1" colspan="1">Second hind tarsal segment</td><td rowspan="1" colspan="1">0.084</td><td rowspan="1" colspan="1">0.079</td><td rowspan="1" colspan="1">0.079</td><td rowspan="1" colspan="1">0.077</td></tr><tr><td rowspan="1" colspan="1">Siphunculus</td><td rowspan="1" colspan="1">0.037</td><td rowspan="1" colspan="1">0.037</td><td rowspan="1" colspan="1">0.027</td><td rowspan="1" colspan="1">0.030</td></tr><tr><td rowspan="1" colspan="1">Basal width of siphunculus</td><td rowspan="1" colspan="1">0.054</td><td rowspan="1" colspan="1">0.050</td><td rowspan="1" colspan="1">0.050</td><td rowspan="1" colspan="1">0.054</td></tr><tr><td rowspan="1" colspan="1">Distal width of siphunculus</td><td rowspan="1" colspan="1">0.032</td><td rowspan="1" colspan="1">0.035</td><td rowspan="1" colspan="1">0.032</td><td rowspan="1" colspan="1">0.030</td></tr><tr><td rowspan="1" colspan="1">Cauda</td><td rowspan="1" colspan="1">0.099</td><td rowspan="1" colspan="1">0.099</td><td rowspan="1" colspan="1">–</td><td rowspan="1" colspan="1">–</td></tr><tr><td rowspan="1" colspan="1">Basal width of cauda</td><td rowspan="1" colspan="1">0.089</td><td rowspan="1" colspan="1">0.094</td><td rowspan="1" colspan="1">–</td><td rowspan="1" colspan="1">–</td></tr><tr><td rowspan="1" colspan="1">Basal diameter of antennal segment III</td><td rowspan="1" colspan="1">0.015</td><td rowspan="1" colspan="1">0.012</td><td rowspan="1" colspan="1">0.012</td><td rowspan="1" colspan="1">0.015</td></tr><tr><td rowspan="1" colspan="1">Widest width of hind femur</td><td rowspan="1" colspan="1">0.052</td><td rowspan="1" colspan="1">0.050</td><td rowspan="1" colspan="1">0.050</td><td rowspan="1" colspan="1">0.050</td></tr><tr><td rowspan="1" colspan="1">Width of hind tibia at mid length</td><td rowspan="1" colspan="1">0.020</td><td rowspan="1" colspan="1">0.020</td><td rowspan="1" colspan="1">0.027</td><td rowspan="1" colspan="1">0.025</td></tr><tr><td rowspan="1" colspan="1">Longest dorsal cephalic seta</td><td rowspan="1" colspan="1">0.084</td><td rowspan="1" colspan="1">0.074</td><td rowspan="1" colspan="1">0.074</td><td rowspan="1" colspan="1">0.057</td></tr><tr><td rowspan="1" colspan="1">Longest marginal seta on abdominal tergite I</td><td rowspan="1" colspan="1">0.079</td><td rowspan="1" colspan="1">0.114</td><td rowspan="1" colspan="1">0.059</td><td rowspan="1" colspan="1">0.040</td></tr><tr><td rowspan="1" colspan="1">Longest seta on abdominal tergite VIII</td><td rowspan="1" colspan="1">0.151</td><td rowspan="1" colspan="1">0.129</td><td rowspan="1" colspan="1">0.092</td><td rowspan="1" colspan="1">0.094</td></tr><tr><td rowspan="1" colspan="1">Longest seta on antennal segment III</td><td rowspan="1" colspan="1">0.005</td><td rowspan="1" colspan="1">0.005</td><td rowspan="1" colspan="1">0.005</td><td rowspan="1" colspan="1">0.005</td></tr><tr><td rowspan="1" colspan="1">Longest seta on hind tibia</td><td rowspan="1" colspan="1">0.027</td><td rowspan="1" colspan="1">0.030</td><td rowspan="1" colspan="1">0.040</td><td rowspan="1" colspan="1">0.030</td></tr></tbody></table></table-wrap></tp:treatment-sec><tp:treatment-sec sec-type="Mounted specimens" id="SECID0EGIAG"><title>Mounted specimens.</title><p>Body dorsum pale; antennae, legs, cauda, anal plate, and genital plate pale, apex of rostrum brown (Fig. <xref ref-type="fig" rid="F2">13</xref>). Dorsal body setae thick long and dark brown, with elevated bases, sparsely spinulose shafts on part of length and large round knobs at apices (Figs <xref ref-type="fig" rid="F1">4–8</xref>, <xref ref-type="fig" rid="F2">13</xref>, <xref ref-type="fig" rid="F3">20–22</xref>, <xref ref-type="fig" rid="F3">24</xref>).</p><p><bold><italic>Head</italic>.</bold> Frons convex (Figs <xref ref-type="fig" rid="F1">1</xref>, <xref ref-type="fig" rid="F3">17</xref>). Dorsal setae on head similar to dorsal body setae. Head with one pair of frontal setae (Figs <xref ref-type="fig" rid="F1">4</xref>, <xref ref-type="fig" rid="F3">16</xref>, <xref ref-type="fig" rid="F3">17</xref>), one pair of setae between antennae and two pairs of posterior marginal setae between eyes (Figs <xref ref-type="fig" rid="F1">1</xref>, <xref ref-type="fig" rid="F3">16</xref>, <xref ref-type="fig" rid="F3">17</xref>). Frontal setae 5.67–6.00× as long as basal diameter of antennal segment III. Eyes with relatively few facets (Figs <xref ref-type="fig" rid="F1">1</xref>, <xref ref-type="fig" rid="F3">16</xref>). Antennae 5-segmented, 0.29–0.33× as long as body (Figs <xref ref-type="fig" rid="F1">2</xref>, <xref ref-type="fig" rid="F3">18</xref>), segments III–V with spinulose transverse imbrication; processus terminalis 0.81–0.88× as long as the base of the segment. Antennal setae very few short and pointed; segments I–V each with 2, 2, 2 or 3, 2, 1 setae, respectively; processus terminalis with four apical setae. Length of setae on segment III 0.33–0.40× as long as basal diameter of the segment. Primary rhinaria not ciliated (Figs <xref ref-type="fig" rid="F1">2</xref>, <xref ref-type="fig" rid="F3">18</xref>). Rostrum (Figs <xref ref-type="fig" rid="F1">3</xref>, <xref ref-type="fig" rid="F3">17</xref>) reaching back to between fore and mid-coxae; ultimate rostral segment thick wedge-shaped, 1.39–1.56× as long as its basal width, 0.74–0.78× as long as second hind tarsal segment, with two accessory setae</p><fig id="F1" position="float" orientation="portrait"><object-id xmlns:xlink="http://www.w3.org/1999/xlink" content-type="doi" xlink:type="simple">10.3897/zookeys.1003.56563.figures1-12</object-id><object-id xmlns:xlink="http://www.w3.org/1999/xlink" content-type="arpha" xlink:type="simple">4564E155-34CF-5C19-9B7E-5409E12E2B51</object-id><label>Figures 1–12.</label><caption><p><italic><tp:taxon-name><tp:taxon-name-part taxon-name-part-type="genus" reg="Mesocallis">Mesocallis</tp:taxon-name-part> <tp:taxon-name-part taxon-name-part-type="species" reg="platycaryae">platycaryae</tp:taxon-name-part></tp:taxon-name></italic> sp. nov. Apterous viviparous female <bold>1</bold> dorsal view of head <bold>2</bold> antennal segments I–V <bold>3</bold> ultimate rostral segment <bold>4</bold> frontal seta <bold>5</bold> marginal seta on abdominal tergite I <bold>6</bold> spinal seta on abdominal tergite III <bold>7</bold> marginal seta on abdominal tergite III <bold>8</bold> spinal seta on abdominal tergite VIII <bold>9</bold> siphunculus <bold>10</bold> cauda <bold>11</bold> anal plate <bold>12</bold> subgenital plate. Scale bars: 0.05 mm.</p></caption><graphic xmlns:xlink="http://www.w3.org/1999/xlink" xlink:href="zookeys-1003-019-g001.jpg" position="float" orientation="portrait" xlink:type="simple" id="oo_486520.jpg"><uri content-type="original_file" xlink:type="simple">https://binary.pensoft.net/fig/486520</uri></graphic></fig><p><bold><italic>Thorax</italic></bold> (Fig. <xref ref-type="fig" rid="F2">13</xref>). Pronotum with 1 pair of short, pale brown, anterior spinal setae and 2 pairs of thick, long, dark brown marginal setae; meso- and metanotum each with one pair of spinal and one pair of marginal thick, long, dark brown setae. Mesosternal furca separated (Fig. <xref ref-type="fig" rid="F1">5</xref>). Femur and trochanter partially fused; hind femur and trochanter 4.66–5.00× as long as greatest width of segment; 1.42–1.48× as long as antennal segment III. Distal half of tibiae and tarsi with spinulose transverse striae (Fig. <xref ref-type="fig" rid="F3">19</xref>); hind tibia 0.35–0.36× as long as body. Setae on legs fine, pointed; tibial distal setae similar to other tibial setae; length of setae on hind tibiae 1.38–1.50× as long as middle diameter of segment. First tarsal segments each with five ventral setae, and without dorsal setae. Second hind tarsal segment 1.13–1.28× as long as processus terminalis, 0.79–0.86× as long as antennal segment IV. Empodial setae flabellate.</p><fig id="F2" position="float" orientation="portrait"><object-id xmlns:xlink="http://www.w3.org/1999/xlink" content-type="doi" xlink:type="simple">10.3897/zookeys.1003.56563.figures13-15</object-id><object-id xmlns:xlink="http://www.w3.org/1999/xlink" content-type="arpha" xlink:type="simple">22D3FA56-F77B-55FA-8613-AC38A5F0229D</object-id><label>Figures 13–15.</label><caption><p><italic><tp:taxon-name><tp:taxon-name-part taxon-name-part-type="genus" reg="Mesocallis">Mesocallis</tp:taxon-name-part> <tp:taxon-name-part taxon-name-part-type="species" reg="platycaryae">platycaryae</tp:taxon-name-part></tp:taxon-name></italic> sp. nov. Dorsal view of body <bold>13</bold> apterous viviparous female <bold>14</bold> 4<sup>th</sup> nymph <bold>15</bold> 3<sup>rd</sup> nymph. Scale bars: 0.1 mm.</p></caption><graphic xmlns:xlink="http://www.w3.org/1999/xlink" xlink:href="zookeys-1003-019-g002.jpg" position="float" orientation="portrait" xlink:type="simple" id="oo_486521.jpg"><uri content-type="original_file" xlink:type="simple">https://binary.pensoft.net/fig/486521</uri></graphic></fig><p><bold><italic>Abdomen</italic>.</bold> Abdominal tergites I–VII each with a single pair of spinal and a pair of marginal setae (Figs <xref ref-type="fig" rid="F1">5–7</xref>, <xref ref-type="fig" rid="F2">13</xref>, <xref ref-type="fig" rid="F3">20–22</xref>), marginal setae on tergites I and V distinctly shorter than ones on tergites II–IV (Figs <xref ref-type="fig" rid="F3">20</xref>, <xref ref-type="fig" rid="F3">21</xref>), setae on tergite VII very much shorter and pointed, not elevated at base; sometimes spinal setae on tergites III and V slightly shorter than other spinal setae; tergite VIII with one pair of thick long and dark brown dorsal setae (Figs <xref ref-type="fig" rid="F1">8</xref>, <xref ref-type="fig" rid="F3">24</xref>). Marginal setae on tergite I are 5.33–9.20× as long as basal diameter of antennal segment III; dorsal setae on tergite VIII 10.17–10.40× as long as basal diameter of antennal segment III. Siphunculi truncated (Figs <xref ref-type="fig" rid="F1">9</xref>, <xref ref-type="fig" rid="F3">22</xref>, <xref ref-type="fig" rid="F3">23</xref>), 0.68–0.75× as long as their basal widths, 0.38× as long as cauda. Cauda knob-shaped, with spinulose short striae (Figs <xref ref-type="fig" rid="F1">10</xref>, <xref ref-type="fig" rid="F3">24</xref>); 0.27–0.28× as long as its basal width, with 6–8 long and short pointed setae. Anal plate bilobed, with short spinulose striae (Figs <xref ref-type="fig" rid="F1">11</xref>, <xref ref-type="fig" rid="F3">24</xref>). Subgenital plate transversely oval (Fig. <xref ref-type="fig" rid="F1">12</xref>), with sparse spinulosity in transverse lines; with nine anterior setae, six to eight posterior setae. Gonapophyses fused, with eight short gonosetae.</p><fig id="F3" position="float" orientation="portrait"><object-id xmlns:xlink="http://www.w3.org/1999/xlink" content-type="doi" xlink:type="simple">10.3897/zookeys.1003.56563.figures16-24</object-id><object-id xmlns:xlink="http://www.w3.org/1999/xlink" content-type="arpha" xlink:type="simple">41F44DE4-4F65-5CD1-BBC7-B3769FFA6825</object-id><label>Figures 16–24.</label><caption><p><italic><tp:taxon-name><tp:taxon-name-part taxon-name-part-type="genus" reg="Mesocallis">Mesocallis</tp:taxon-name-part> <tp:taxon-name-part taxon-name-part-type="species" reg="platycaryae">platycaryae</tp:taxon-name-part></tp:taxon-name></italic> sp. nov. Apterous viviparous female <bold>16</bold> dorsal view of body, dorsal setae shown <bold>17</bold> dorsal view of head, antennal segments I–II, and ultimate rostral segment <bold>18</bold> antenna, fore tibia and tarsal segment <bold>19</bold> hind tibia and tarsal segments <bold>20</bold> marginal setae on antennal segments I–IV <bold>21</bold> marginal setae and marginal setae on abdominal tergites IV–V <bold>22</bold> siphunculi, spinal and marginal setae on abdominal tergites VI–VIII, cauda and anal plate <bold>23</bold> siphunculus <bold>24</bold> dorsal setae on abdominal tergite VIII, cauda, and anal plate. Scale bars: 0.05 mm.</p></caption><graphic xmlns:xlink="http://www.w3.org/1999/xlink" xlink:href="zookeys-1003-019-g003.jpg" position="float" orientation="portrait" xlink:type="simple" id="oo_486522.jpg"><uri content-type="original_file" xlink:type="simple">https://binary.pensoft.net/fig/486522</uri></graphic></fig><p><bold><italic>Third instar nymph</italic>.</bold> Body oval (Fig. <xref ref-type="fig" rid="F2">14</xref>), pale brown. Cauda circular at apex, otherwise similar to apterous viviparous female.</p><p><bold><italic>Fourth instar nymph</italic>.</bold> Body oval (Fig. <xref ref-type="fig" rid="F2">15</xref>), pale brown. Cauda circular at apex, otherwise similar to apterous viviparous female.</p><p><bold><italic>Embryo</italic>.</bold> Dorsal body setae thick, long, and with terminal large round knobs. Head with three pairs of anterior dorsal setae, and two pairs of posterior marginal setae; pronotum with two pairs of spinal setae and one pair of marginal setae, some anterior spinal setae minute; meso- and metanotum each with one pair of spinal and one pair of marginal setae; abdominal tergites I–VII each with one pair of spinal and one pair of marginal setae; among spinal setae of metanotum and tergites I, III, and V are minute, marginal setae on tergites I–III and V–VII; spinal setae on tergites III, V, and VII are displaced.</p></tp:treatment-sec><tp:treatment-sec sec-type="material" id="SECID0E2SAG"><title>Specimens examined.</title><p><bold><italic>Holotype</italic></bold>: apterous viviparous female, <bold>China</bold> (Anhui Province: Yuexi County, Yaoluoping Reserve, Xiaoqiling, alt. 1100 m), 19 Jul. 2007, no. 20714-1-1-1, on <italic><tp:taxon-name><tp:taxon-name-part taxon-name-part-type="genus" reg="Platycarya">Platycarya</tp:taxon-name-part> <tp:taxon-name-part taxon-name-part-type="species" reg="strobilacea">strobilacea</tp:taxon-name-part></tp:taxon-name></italic>, coll. J.J. Yu (<named-content xmlns:xlink="http://www.w3.org/1999/xlink" content-type="dwc:institutional_code" xlink:type="simple">NZMC</named-content>). <bold><italic>Paratypes</italic></bold>: 1 apterous viviparous female, 1 third instar nymph, and 1 fourth instar nymph (<named-content xmlns:xlink="http://www.w3.org/1999/xlink" content-type="dwc:institutional_code" xlink:type="simple">NZMC</named-content>), the collection data is the same as in the holotype.</p></tp:treatment-sec><tp:treatment-sec sec-type="Taxonomic notes" id="SECID0EAUAG"><title>Taxonomic notes.</title><p>Based on the following morphological characteristics in apterae and nymphs of dorsal body setae with round knobbed apex, 5-segmented antennae, much shorter than the body, hind tibial distal setae similar to other setae on the segment, distal part of tibiae and tarsi spinulose, and abdominal tergites I–VII each with one pair of marginal setae, the new species should clearly be placed in <italic><tp:taxon-name><tp:taxon-name-part taxon-name-part-type="genus" reg="Mesocallis">Mesocallis</tp:taxon-name-part></tp:taxon-name></italic>. The species is characterised by the dark-brown dorsal body setae, which are placed on unsclerotized tuberculate bases, and by its colonisation of <italic><tp:taxon-name><tp:taxon-name-part taxon-name-part-type="genus" reg="Platycarya">Platycarya</tp:taxon-name-part> <tp:taxon-name-part taxon-name-part-type="species" reg="strobilacea">strobilacea</tp:taxon-name-part></tp:taxon-name></italic> (<tp:taxon-name><tp:taxon-name-part taxon-name-part-type="family">Juglandaceae</tp:taxon-name-part></tp:taxon-name>). <italic><tp:taxon-name><tp:taxon-name-part taxon-name-part-type="genus" reg="Mesocallis">Mesocallis</tp:taxon-name-part> <tp:taxon-name-part taxon-name-part-type="species" reg="platycaryae">platycaryae</tp:taxon-name-part></tp:taxon-name></italic> resembles <italic><tp:taxon-name><tp:taxon-name-part taxon-name-part-type="genus" reg="Mesocallis">M.</tp:taxon-name-part> <tp:taxon-name-part taxon-name-part-type="species" reg="taoi">taoi</tp:taxon-name-part></tp:taxon-name></italic> in the number of antennal segments, the ratio of antennae to body length, the length and the number of accessory setae of ultimate rostral segment etc., but apterae differ from those of <italic><tp:taxon-name><tp:taxon-name-part taxon-name-part-type="genus" reg="Mesocallis">M.</tp:taxon-name-part> <tp:taxon-name-part taxon-name-part-type="species" reg="taoi">taoi</tp:taxon-name-part></tp:taxon-name></italic> as follows: dorsal body setae dark brown, not arising from sclerites (<italic><tp:taxon-name><tp:taxon-name-part taxon-name-part-type="genus" reg="Mesocallis">M.</tp:taxon-name-part> <tp:taxon-name-part taxon-name-part-type="species" reg="taoi">taoi</tp:taxon-name-part></tp:taxon-name></italic> has the dorsal body setae pale but on pigmented sclerites); shafts of dorsal body setae largely smooth, only sparsely spinulose on part of length (vs long dorsal body setae with spinulose shafts); antennae and tarsi pale (vs distal part of antennal segments III–V and tarsi brown). The new species differs from <italic><tp:taxon-name><tp:taxon-name-part taxon-name-part-type="genus" reg="Myzocallis">M.</tp:taxon-name-part> <tp:taxon-name-part taxon-name-part-type="species" reg="carpinicola">carpinicola</tp:taxon-name-part></tp:taxon-name></italic> and <italic><tp:taxon-name><tp:taxon-name-part taxon-name-part-type="genus" reg="Mesocallis">M.</tp:taxon-name-part> <tp:taxon-name-part taxon-name-part-type="species" reg="pteleae">pteleae</tp:taxon-name-part></tp:taxon-name></italic> in: ultimate rostral segment 0.06 mm long, and with two accessory setae (<italic><tp:taxon-name><tp:taxon-name-part taxon-name-part-type="genus" reg="Myzocallis">M.</tp:taxon-name-part> <tp:taxon-name-part taxon-name-part-type="species" reg="carpinicola">carpinicola</tp:taxon-name-part></tp:taxon-name></italic> and <italic><tp:taxon-name><tp:taxon-name-part taxon-name-part-type="genus" reg="Mesocallis">M.</tp:taxon-name-part> <tp:taxon-name-part taxon-name-part-type="species" reg="pteleae">pteleae</tp:taxon-name-part></tp:taxon-name></italic>: 0.10–0.14 mm long, with four or more accessory setae), head vertex and antennal segments I–III pale (vs blackish), cauda with 6–8 setae (vs 7–15 setae). In addition, the new species may be distinguished from <italic><tp:taxon-name><tp:taxon-name-part taxon-name-part-type="genus" reg="Mesocallis">M.</tp:taxon-name-part> <tp:taxon-name-part taxon-name-part-type="species" reg="obtusirostris">obtusirostris</tp:taxon-name-part></tp:taxon-name></italic> by: antennae 0.46–0.48× as long as body (<italic><tp:taxon-name><tp:taxon-name-part taxon-name-part-type="genus" reg="Mesocallis">M.</tp:taxon-name-part> <tp:taxon-name-part taxon-name-part-type="species" reg="obtusirostris">obtusirostris</tp:taxon-name-part></tp:taxon-name></italic>: antennae 0.61–0.75× as long as body), ultimate rostral segment 0.74–0.78× as long as second hind tarsal segment (vs 0.50–0.55×). The difference between the new species and other species of subgenus <tp:taxon-name><tp:taxon-name-part taxon-name-part-type="subgenus" reg="Mesocallis">Mesocallis</tp:taxon-name-part></tp:taxon-name> may be found in the key below.</p></tp:treatment-sec><tp:treatment-sec sec-type="distribution" id="SECID0EUYAG"><title>Distribution.</title><p>China (Anhui).</p></tp:treatment-sec><tp:treatment-sec sec-type="host" id="SECID0EZYAG"><title>Host plant.</title><p><italic><tp:taxon-name><tp:taxon-name-part taxon-name-part-type="genus" reg="Platycarya">Platycarya</tp:taxon-name-part> <tp:taxon-name-part taxon-name-part-type="species" reg="strobilacea">strobilacea</tp:taxon-name-part></tp:taxon-name></italic> (<tp:taxon-name><tp:taxon-name-part taxon-name-part-type="family">Juglandaceae</tp:taxon-name-part></tp:taxon-name>).</p></tp:treatment-sec><tp:treatment-sec sec-type="biology" id="SECID0EPZAG"><title>Biology.</title><p>The species lives scattered on the underside of leaves of host plant.</p></tp:treatment-sec></tp:taxon-treatment>
