# Supplementary material for: Review of Mesocallis Matsumura from China (Hemiptera, Aphididae), with one new species
Source: Zookeys. 2020 Dec 14;1003:19–30. doi: 10.3897/zookeys.1003.56563 (PMC7752883; doi:10.3897/zookeys.1003.56563)
Supplement: XML Treatment for Mesocallis (Mesocallis) pteleae [file zookeys.1003.56563-treatment5.xml]

<!DOCTYPE tp:taxon-treatment
  PUBLIC "-//TaxonX//DTD Taxonomic Treatment Publishing DTD v0 20100105//EN" "tax-treatment-NSO.dtd">
<tp:taxon-treatment xmlns:tp="http://www.plazi.org/taxpub"><tp:treatment-meta><kwd-group><label>Taxon classification</label><kwd><named-content xmlns:xlink="http://www.w3.org/1999/xlink" content-type="kingdom">Animalia</named-content></kwd><kwd><named-content xmlns:xlink="http://www.w3.org/1999/xlink" content-type="order">Hemiptera</named-content></kwd><kwd><named-content xmlns:xlink="http://www.w3.org/1999/xlink" content-type="family">Aphididae</named-content></kwd></kwd-group><mixed-citation publication-type="journal"><person-group><name><surname>Chen</surname><given-names>Jing</given-names></name><name><surname>Jiang</surname><given-names>Li-Yun</given-names></name><name><surname>Qiao</surname><given-names>Ge-Xia</given-names></name></person-group><article-title>Review of <italic><tp:taxon-name><tp:taxon-name-part taxon-name-part-type="genus" reg="Mesocallis">Mesocallis</tp:taxon-name-part></tp:taxon-name></italic> Matsumura from China (<tp:taxon-name><tp:taxon-name-part taxon-name-part-type="order">Hemiptera</tp:taxon-name-part></tp:taxon-name>, <tp:taxon-name><tp:taxon-name-part taxon-name-part-type="family">Aphididae</tp:taxon-name-part></tp:taxon-name>), with one new species</article-title><source>Zookeys</source><day>14</day><month>12</month><year>2020</year><volume>1003</volume><fpage>19</fpage><lpage>30</lpage><pub-id pub-id-type="doi">10.3897/zookeys.1003.56563</pub-id></mixed-citation></tp:treatment-meta><tp:nomenclature><tp:taxon-name><object-id xmlns:xlink="http://www.w3.org/1999/xlink" content-type="arpha" xlink:type="simple">19BED0FC-C2ED-5F4B-91EA-81CBCED8335B</object-id>
            <tp:taxon-name-part taxon-name-part-type="genus" reg="Mesocallis">Mesocallis</tp:taxon-name-part> (<tp:taxon-name-part taxon-name-part-type="subgenus" reg="Mesocallis">Mesocallis</tp:taxon-name-part>) <tp:taxon-name-part taxon-name-part-type="species" reg="pteleae">pteleae</tp:taxon-name-part></tp:taxon-name><tp:taxon-authority>Matsumura, 1919</tp:taxon-authority><tp:nomenclature-citation-list><tp:nomenclature-citation><tp:taxon-name>
                <tp:taxon-name-part taxon-name-part-type="genus" reg="Mesocallis">Mesocallis</tp:taxon-name-part> <tp:taxon-name-part taxon-name-part-type="species" reg="pteleae">pteleae</tp:taxon-name-part></tp:taxon-name><comment><xref ref-type="bibr" rid="B10">Matsumura 1919</xref>: 103. <xref ref-type="bibr" rid="B5">Higuchi 1972</xref>: 23; <xref ref-type="bibr" rid="B12">Quednau 2003</xref>: 20; <xref ref-type="bibr" rid="B11">Qiao et al. 2005</xref>: 196; <xref ref-type="bibr" rid="B8">Lee et al. 2018</xref>: 4.</comment></tp:nomenclature-citation><tp:nomenclature-citation><tp:taxon-name>
                <tp:taxon-name-part taxon-name-part-type="genus" reg="Agrioaphis">Agrioaphis</tp:taxon-name-part> <tp:taxon-name-part taxon-name-part-type="species" reg="hashibamii">hashibamii</tp:taxon-name-part></tp:taxon-name><comment><xref ref-type="bibr" rid="B14">Shinji 1935</xref>: 287; <xref ref-type="bibr" rid="B18">Tseng and Tao 1938</xref>: 209; <xref ref-type="bibr" rid="B17">Tao 1963</xref>: 57.</comment></tp:nomenclature-citation><tp:nomenclature-citation><tp:taxon-name>
                <tp:taxon-name-part taxon-name-part-type="genus" reg="Myzocallis">Myzocallis</tp:taxon-name-part> <tp:taxon-name-part taxon-name-part-type="species" reg="colyricola">colyricola</tp:taxon-name-part></tp:taxon-name><comment><xref ref-type="bibr" rid="B15">Shinji 1941</xref>: 1148.</comment></tp:nomenclature-citation></tp:nomenclature-citation-list></tp:nomenclature><tp:treatment-sec sec-type="material" id="SECID0ED4AG"><title>Specimens examined.</title><p>Two alate viviparous females, <bold>China</bold>: Hebei (Wulin Mountain), 15 Jul. 1983, no. Y4357, on <italic><tp:taxon-name><tp:taxon-name-part taxon-name-part-type="genus" reg="Corylus">Corylus</tp:taxon-name-part> <tp:taxon-name-part taxon-name-part-type="species" reg="mandshurica">mandshurica</tp:taxon-name-part></tp:taxon-name></italic>, coll. S.B. Tian (<named-content xmlns:xlink="http://www.w3.org/1999/xlink" content-type="dwc:institutional_code" xlink:type="simple">NZMC</named-content>); 1 alate viviparous female, Hebei (Wulin Mountain), 13 Sep. 1983, no. Y4354, on <italic><tp:taxon-name><tp:taxon-name-part taxon-name-part-type="genus" reg="Corylus">Corylus</tp:taxon-name-part> <tp:taxon-name-part taxon-name-part-type="species" reg="heterophylla">heterophylla</tp:taxon-name-part></tp:taxon-name></italic>, coll. S.B. Tian (<named-content xmlns:xlink="http://www.w3.org/1999/xlink" content-type="dwc:institutional_code" xlink:type="simple">NZMC</named-content>); 1 alate viviparous female, Gansu (Yuzhong County: Xinglong Mountain, alt. 2170m), 30 Jul. 1986, no. 8556, on <italic><tp:taxon-name><tp:taxon-name-part taxon-name-part-type="genus" reg="Corylus">Corylus</tp:taxon-name-part> <tp:taxon-name-part taxon-name-part-type="species" reg="heterophylla">heterophylla</tp:taxon-name-part></tp:taxon-name></italic>, coll. G.X. Zhang, J.H. Li, and T.S. Zhong (<named-content xmlns:xlink="http://www.w3.org/1999/xlink" content-type="dwc:institutional_code" xlink:type="simple">NZMC</named-content>); 3 alate viviparous females, Gansu (Tianshui City: Maijishan Mountain, alt. 1700 m), 24 Jul. 1985, no. 8556, on <italic><tp:taxon-name><tp:taxon-name-part taxon-name-part-type="genus" reg="Corylus">Corylus</tp:taxon-name-part> <tp:taxon-name-part taxon-name-part-type="species" reg="heterophylla">heterophylla</tp:taxon-name-part></tp:taxon-name></italic>, coll. G.X. Zhang and T.S. Zhong (<named-content xmlns:xlink="http://www.w3.org/1999/xlink" content-type="dwc:institutional_code" xlink:type="simple">NZMC</named-content>).</p></tp:treatment-sec><tp:treatment-sec sec-type="distribution" id="SECID0EL6AG"><title>Distribution.</title><p>China (Hebei, Sichuan, Gansu), Japan, Korea.</p></tp:treatment-sec><tp:treatment-sec sec-type="host" id="SECID0EQ6AG"><title>Host plants.</title><p><italic><tp:taxon-name><tp:taxon-name-part taxon-name-part-type="genus" reg="Corylus">Corylus</tp:taxon-name-part> <tp:taxon-name-part taxon-name-part-type="species" reg="heterophylla">heterophylla</tp:taxon-name-part></tp:taxon-name></italic>, <tp:taxon-name><tp:taxon-name-part taxon-name-part-type="genus" reg="Corylus">C.</tp:taxon-name-part> <tp:taxon-name-part taxon-name-part-type="species" reg="sieboldiana">sieboldiana</tp:taxon-name-part> <tp:taxon-name-part taxon-name-part-type="infraspecific-rank">var.</tp:taxon-name-part> <tp:taxon-name-part taxon-name-part-type="variety" reg="mandshurica">mandshurica</tp:taxon-name-part></tp:taxon-name>, <italic><tp:taxon-name><tp:taxon-name-part taxon-name-part-type="genus" reg="Alnus">Alnus</tp:taxon-name-part> <tp:taxon-name-part taxon-name-part-type="species" reg="cremastogyne">cremastogyne</tp:taxon-name-part></tp:taxon-name></italic> in China; but, in Japan, <italic><tp:taxon-name><tp:taxon-name-part taxon-name-part-type="genus" reg="Alnus">Alnus</tp:taxon-name-part> <tp:taxon-name-part taxon-name-part-type="species" reg="matsumurae">matsumurae</tp:taxon-name-part></tp:taxon-name></italic>, <tp:taxon-name><tp:taxon-name-part taxon-name-part-type="genus" reg="Corylus">Corylus</tp:taxon-name-part> <tp:taxon-name-part taxon-name-part-type="species" reg="heterophylla">heterophylla</tp:taxon-name-part> <tp:taxon-name-part taxon-name-part-type="infraspecific-rank">var.</tp:taxon-name-part> <tp:taxon-name-part taxon-name-part-type="variety" reg="thunbergii">thunbergii</tp:taxon-name-part></tp:taxon-name> (<xref ref-type="bibr" rid="B14">Shinji 1935</xref>); <italic><tp:taxon-name><tp:taxon-name-part taxon-name-part-type="genus" reg="Corylus">C.</tp:taxon-name-part> <tp:taxon-name-part taxon-name-part-type="species" reg="sieboldiana">sieboldiana</tp:taxon-name-part></tp:taxon-name></italic>, <tp:taxon-name><tp:taxon-name-part taxon-name-part-type="genus" reg="Corylus">C.</tp:taxon-name-part> <tp:taxon-name-part taxon-name-part-type="species" reg="sieboldiana">sieboldiana</tp:taxon-name-part> <tp:taxon-name-part taxon-name-part-type="infraspecific-rank">var.</tp:taxon-name-part> <tp:taxon-name-part taxon-name-part-type="variety" reg="mandshurica">mandshurica</tp:taxon-name-part></tp:taxon-name> (<xref ref-type="bibr" rid="B5">Higuchi 1972</xref>), also recorded from <italic><tp:taxon-name><tp:taxon-name-part taxon-name-part-type="genus" reg="Ostrya">Ostrya</tp:taxon-name-part> <tp:taxon-name-part taxon-name-part-type="species" reg="japonica">japonica</tp:taxon-name-part></tp:taxon-name></italic> and <italic><tp:taxon-name><tp:taxon-name-part taxon-name-part-type="genus" reg="Carpinus">Carpinus</tp:taxon-name-part></tp:taxon-name></italic> sp. (<xref ref-type="bibr" rid="B12">Quednau 2003</xref>), and <italic><tp:taxon-name><tp:taxon-name-part taxon-name-part-type="genus" reg="Betula">Betula</tp:taxon-name-part></tp:taxon-name></italic> spp. (<xref ref-type="bibr" rid="B6">Holman 2009</xref>).</p></tp:treatment-sec><tp:treatment-sec sec-type="biology" id="SECID0E5DBG"><title>Biology.</title><p>Pale green in life; scattered on the underside of leaves of host plants.</p></tp:treatment-sec><ref-list><ref id="B10"><mixed-citation xmlns:xlink="http://www.w3.org/1999/xlink" xlink:type="simple"><person-group><name name-style="western"><surname>Matsumura</surname><given-names>S</given-names></name></person-group> (<year>1919</year>) <article-title>New species and genera of <tp:taxon-name><tp:taxon-name-part taxon-name-part-type="subfamily">Callipterinae</tp:taxon-name-part></tp:taxon-name> of Japan.</article-title><source>Transactions of the Sapporo Natural History Society</source><volume>7</volume>(<issue>2</issue>): <fpage>99</fpage>–<lpage>115</lpage>.</mixed-citation></ref><ref id="B5"><mixed-citation xmlns:xlink="http://www.w3.org/1999/xlink" xlink:type="simple"><person-group><name name-style="western"><surname>Higuchi</surname><given-names>H</given-names></name></person-group> (<year>1972</year>) <article-title>A taxonomic study of the subfamily <tp:taxon-name><tp:taxon-name-part taxon-name-part-type="subfamily">Callipterinae</tp:taxon-name-part></tp:taxon-name> in Japan.</article-title><source><tp:taxon-name><tp:taxon-name-part taxon-name-part-type="class">Insecta</tp:taxon-name-part></tp:taxon-name> Matsumurana</source><volume>35</volume>(<issue>2</issue>): <fpage>1</fpage>–<lpage>128</lpage>. <ext-link xlink:type="simple" ext-link-type="uri" xlink:href="http://hdl.handle.net/2115/9769">http://hdl.handle.net/2115/9769</ext-link></mixed-citation></ref><ref id="B12"><mixed-citation xmlns:xlink="http://www.w3.org/1999/xlink" xlink:type="simple"><person-group><name name-style="western"><surname>Quednau</surname><given-names>FW</given-names></name></person-group> (<year>2003</year>) <article-title>Atlas of the drepanosiphine aphids of the world. Part II: <tp:taxon-name><tp:taxon-name-part taxon-name-part-type="tribe">Panaphidini</tp:taxon-name-part></tp:taxon-name> Oestlund, 1923 – <tp:taxon-name><tp:taxon-name-part taxon-name-part-type="subtribe">Panaphidina</tp:taxon-name-part></tp:taxon-name> Oestlund, 1923 (<tp:taxon-name><tp:taxon-name-part taxon-name-part-type="order">Hemiptera</tp:taxon-name-part></tp:taxon-name>: <tp:taxon-name><tp:taxon-name-part taxon-name-part-type="family">Aphididae</tp:taxon-name-part></tp:taxon-name>: <tp:taxon-name><tp:taxon-name-part taxon-name-part-type="subfamily">Calaphidinae</tp:taxon-name-part></tp:taxon-name>).</article-title><source>Memoirs of the American Entomological Institute</source><volume>72</volume>: <fpage>1</fpage>–<lpage>301</lpage>.</mixed-citation></ref><ref id="B11"><mixed-citation xmlns:xlink="http://www.w3.org/1999/xlink" xlink:type="simple"><person-group><name name-style="western"><surname>Qiao</surname><given-names>GX</given-names></name><name name-style="western"><surname>Zhang</surname><given-names>GX</given-names></name><name name-style="western"><surname>Zhong</surname><given-names>TS</given-names></name></person-group> (<year>2005</year>) <source>Fauna Sinica <tp:taxon-name><tp:taxon-name-part taxon-name-part-type="class">Insecta</tp:taxon-name-part></tp:taxon-name> (Vol. 41). <tp:taxon-name><tp:taxon-name-part taxon-name-part-type="suborder">Homoptera</tp:taxon-name-part></tp:taxon-name><tp:taxon-name><tp:taxon-name-part taxon-name-part-type="family">Drepanosiphidae</tp:taxon-name-part></tp:taxon-name>.</source><publisher-name>Science Press</publisher-name>, <publisher-loc>Beijing</publisher-loc>, <size units="page">476 pp</size>.</mixed-citation></ref><ref id="B8"><mixed-citation xmlns:xlink="http://www.w3.org/1999/xlink" xlink:type="simple"><person-group><name name-style="western"><surname>Lee</surname><given-names>Y</given-names></name><name name-style="western"><surname>Kanturski</surname><given-names>M</given-names></name><name name-style="western"><surname>Lee</surname><given-names>SH</given-names></name></person-group> (<year>2018</year>) <article-title>The <italic><tp:taxon-name><tp:taxon-name-part taxon-name-part-type="genus">Mesocallis</tp:taxon-name-part></tp:taxon-name></italic> Matsumura (<tp:taxon-name><tp:taxon-name-part taxon-name-part-type="order">Hemiptera</tp:taxon-name-part></tp:taxon-name>: <tp:taxon-name><tp:taxon-name-part taxon-name-part-type="family">Aphididae</tp:taxon-name-part></tp:taxon-name>) of the Korean Peninsula with descriptions of two new species.</article-title><source>Zoological Studies</source><volume>57</volume>: <fpage>1</fpage>–<lpage>17</lpage>. <ext-link xlink:type="simple" ext-link-type="doi" xlink:href="10.3897/zookeys.730.21599">https://doi.org/10.3897/zookeys.730.21599</ext-link></mixed-citation></ref><ref id="B14"><mixed-citation xmlns:xlink="http://www.w3.org/1999/xlink" xlink:type="simple"><person-group><name name-style="western"><surname>Shinji</surname><given-names>O</given-names></name></person-group> (<year>1935</year>) <article-title>A key for distinguishing the Japanese <italic><tp:taxon-name><tp:taxon-name-part taxon-name-part-type="genus">Agrioaphis</tp:taxon-name-part></tp:taxon-name></italic> with descriptions of three new species.</article-title><source>Ôôy-Dôbutsugaku-zasshi</source><volume>7</volume>(<issue>6</issue>): <fpage>281</fpage>–<lpage>287</lpage>.</mixed-citation></ref><ref id="B18"><mixed-citation xmlns:xlink="http://www.w3.org/1999/xlink" xlink:type="simple"><person-group><name name-style="western"><surname>Tseng</surname><given-names>S</given-names></name><name name-style="western"><surname>Tao</surname><given-names>CC</given-names></name></person-group> (<year>1938</year>) <article-title>New and unrecorded aphids of China.</article-title><source>Journal of West China Border Research Society</source><volume>10</volume>: <fpage>195</fpage>–<lpage>224</lpage>.</mixed-citation></ref><ref id="B17"><mixed-citation xmlns:xlink="http://www.w3.org/1999/xlink" xlink:type="simple"><person-group><name name-style="western"><surname>Tao</surname><given-names>CC</given-names></name></person-group> (<year>1963</year>) <article-title>Monograph of Chinese aphids.</article-title><source>Annual Report Taiwan Museum</source><volume>6</volume>: <fpage>36</fpage>–<lpage>82</lpage>.</mixed-citation></ref><ref id="B15"><mixed-citation xmlns:xlink="http://www.w3.org/1999/xlink" xlink:type="simple"><person-group><name name-style="western"><surname>Shinji</surname><given-names>O</given-names></name></person-group> (<year>1941</year>) <source>Monograph of Japanese <tp:taxon-name><tp:taxon-name-part taxon-name-part-type="family">Aphididae</tp:taxon-name-part></tp:taxon-name>.</source><publisher-name>Shinkyo Sha Shoin</publisher-name>, <publisher-loc>Tokyo</publisher-loc>, <size units="page">1215 pp</size>.</mixed-citation></ref><ref id="B6"><mixed-citation xmlns:xlink="http://www.w3.org/1999/xlink" xlink:type="simple"><person-group><name name-style="western"><surname>Holman</surname><given-names>J</given-names></name></person-group> (<year>2009</year>) <source>Host Plant Catalog of Aphids, Palaearctic Region. Springer Science + Business Media B.</source><publisher-name>V.</publisher-name>, <publisher-loc>Dordrecht</publisher-loc>, <size units="page">1216 pp</size>. <ext-link xlink:type="simple" ext-link-type="doi" xlink:href="10.1007/978-1-4020-8286-3">https://doi.org/10.1007/978-1-4020-8286-3</ext-link></mixed-citation></ref></ref-list></tp:taxon-treatment>
