# Supplementary material for: Review of Mesocallis Matsumura from China (Hemiptera, Aphididae), with one new species
Source: Zookeys. 2020 Dec 14;1003:19–30. doi: 10.3897/zookeys.1003.56563 (PMC7752883; doi:10.3897/zookeys.1003.56563)
Supplement: XML Treatment for Mesocallis (Mesocallis) taoi [file zookeys.1003.56563-treatment7.xml]

<!DOCTYPE tp:taxon-treatment
  PUBLIC "-//TaxonX//DTD Taxonomic Treatment Publishing DTD v0 20100105//EN" "tax-treatment-NSO.dtd">
<tp:taxon-treatment xmlns:tp="http://www.plazi.org/taxpub"><tp:treatment-meta><kwd-group><label>Taxon classification</label><kwd><named-content xmlns:xlink="http://www.w3.org/1999/xlink" content-type="kingdom">Animalia</named-content></kwd><kwd><named-content xmlns:xlink="http://www.w3.org/1999/xlink" content-type="order">Hemiptera</named-content></kwd><kwd><named-content xmlns:xlink="http://www.w3.org/1999/xlink" content-type="family">Aphididae</named-content></kwd></kwd-group><mixed-citation publication-type="journal"><person-group><name><surname>Chen</surname><given-names>Jing</given-names></name><name><surname>Jiang</surname><given-names>Li-Yun</given-names></name><name><surname>Qiao</surname><given-names>Ge-Xia</given-names></name></person-group><article-title>Review of <italic><tp:taxon-name><tp:taxon-name-part taxon-name-part-type="genus" reg="Mesocallis">Mesocallis</tp:taxon-name-part></tp:taxon-name></italic> Matsumura from China (<tp:taxon-name><tp:taxon-name-part taxon-name-part-type="order">Hemiptera</tp:taxon-name-part></tp:taxon-name>, <tp:taxon-name><tp:taxon-name-part taxon-name-part-type="family">Aphididae</tp:taxon-name-part></tp:taxon-name>), with one new species</article-title><source>Zookeys</source><day>14</day><month>12</month><year>2020</year><volume>1003</volume><fpage>19</fpage><lpage>30</lpage><pub-id pub-id-type="doi">10.3897/zookeys.1003.56563</pub-id></mixed-citation></tp:treatment-meta><tp:nomenclature><tp:taxon-name><object-id xmlns:xlink="http://www.w3.org/1999/xlink" content-type="arpha" xlink:type="simple">E69A8036-E8BA-50C4-BA8D-62A32AB5277E</object-id>
            <tp:taxon-name-part taxon-name-part-type="genus" reg="Mesocallis">Mesocallis</tp:taxon-name-part> (<tp:taxon-name-part taxon-name-part-type="subgenus" reg="Mesocallis">Mesocallis</tp:taxon-name-part>) <tp:taxon-name-part taxon-name-part-type="species" reg="taoi">taoi</tp:taxon-name-part></tp:taxon-name><tp:taxon-authority>Quednau, 2003</tp:taxon-authority><tp:nomenclature-citation-list><tp:nomenclature-citation><tp:taxon-name>
                <tp:taxon-name-part taxon-name-part-type="genus" reg="Mesocallis">Mesocallis</tp:taxon-name-part> <tp:taxon-name-part taxon-name-part-type="species" reg="taoi">taoi</tp:taxon-name-part></tp:taxon-name><comment><xref ref-type="bibr" rid="B12">Quednau 2003</xref>: 20, 53.</comment></tp:nomenclature-citation></tp:nomenclature-citation-list></tp:nomenclature><tp:treatment-sec sec-type="distribution" id="SECID0EJNBG"><title>Distribution.</title><p>China (Sichuan).</p></tp:treatment-sec><tp:treatment-sec sec-type="host" id="SECID0EONBG"><title>Host plants.</title><p><italic><tp:taxon-name><tp:taxon-name-part taxon-name-part-type="genus" reg="Alnus">Alnus</tp:taxon-name-part> <tp:taxon-name-part taxon-name-part-type="species" reg="cremastogyne">cremastogyne</tp:taxon-name-part></tp:taxon-name></italic>.</p></tp:treatment-sec><ref-list><ref id="B12"><mixed-citation xmlns:xlink="http://www.w3.org/1999/xlink" xlink:type="simple"><person-group><name name-style="western"><surname>Quednau</surname><given-names>FW</given-names></name></person-group> (<year>2003</year>) <article-title>Atlas of the drepanosiphine aphids of the world. Part II: <tp:taxon-name><tp:taxon-name-part taxon-name-part-type="tribe">Panaphidini</tp:taxon-name-part></tp:taxon-name> Oestlund, 1923 – <tp:taxon-name><tp:taxon-name-part taxon-name-part-type="subtribe">Panaphidina</tp:taxon-name-part></tp:taxon-name> Oestlund, 1923 (<tp:taxon-name><tp:taxon-name-part taxon-name-part-type="order">Hemiptera</tp:taxon-name-part></tp:taxon-name>: <tp:taxon-name><tp:taxon-name-part taxon-name-part-type="family">Aphididae</tp:taxon-name-part></tp:taxon-name>: <tp:taxon-name><tp:taxon-name-part taxon-name-part-type="subfamily">Calaphidinae</tp:taxon-name-part></tp:taxon-name>).</article-title><source>Memoirs of the American Entomological Institute</source><volume>72</volume>: <fpage>1</fpage>–<lpage>301</lpage>.</mixed-citation></ref></ref-list></tp:taxon-treatment>
