# Supplementary material for: Review of Mesocallis Matsumura from China (Hemiptera, Aphididae), with one new species
Source: Zookeys. 2020 Dec 14;1003:19–30. doi: 10.3897/zookeys.1003.56563 (PMC7752883; doi:10.3897/zookeys.1003.56563)
Supplement: XML Treatment for Mesocallis (Paratinocallis) yunnanensis [file zookeys.1003.56563-treatment8.xml]

<!DOCTYPE tp:taxon-treatment
  PUBLIC "-//TaxonX//DTD Taxonomic Treatment Publishing DTD v0 20100105//EN" "tax-treatment-NSO.dtd">
<tp:taxon-treatment xmlns:tp="http://www.plazi.org/taxpub"><tp:treatment-meta><kwd-group><label>Taxon classification</label><kwd><named-content xmlns:xlink="http://www.w3.org/1999/xlink" content-type="kingdom">Animalia</named-content></kwd><kwd><named-content xmlns:xlink="http://www.w3.org/1999/xlink" content-type="order">Hemiptera</named-content></kwd><kwd><named-content xmlns:xlink="http://www.w3.org/1999/xlink" content-type="family">Aphididae</named-content></kwd></kwd-group><mixed-citation publication-type="journal"><person-group><name><surname>Chen</surname><given-names>Jing</given-names></name><name><surname>Jiang</surname><given-names>Li-Yun</given-names></name><name><surname>Qiao</surname><given-names>Ge-Xia</given-names></name></person-group><article-title>Review of <italic><tp:taxon-name><tp:taxon-name-part taxon-name-part-type="genus" reg="Mesocallis">Mesocallis</tp:taxon-name-part></tp:taxon-name></italic> Matsumura from China (<tp:taxon-name><tp:taxon-name-part taxon-name-part-type="order">Hemiptera</tp:taxon-name-part></tp:taxon-name>, <tp:taxon-name><tp:taxon-name-part taxon-name-part-type="family">Aphididae</tp:taxon-name-part></tp:taxon-name>), with one new species</article-title><source>Zookeys</source><day>14</day><month>12</month><year>2020</year><volume>1003</volume><fpage>19</fpage><lpage>30</lpage><pub-id pub-id-type="doi">10.3897/zookeys.1003.56563</pub-id></mixed-citation></tp:treatment-meta><tp:nomenclature><tp:taxon-name><object-id xmlns:xlink="http://www.w3.org/1999/xlink" content-type="arpha" xlink:type="simple">B82E93AA-93FE-5258-B9F0-42CE8166000B</object-id>
            <tp:taxon-name-part taxon-name-part-type="genus" reg="Mesocallis">Mesocallis</tp:taxon-name-part> (<tp:taxon-name-part taxon-name-part-type="subgenus" reg="Paratinocallis">Paratinocallis</tp:taxon-name-part>) <tp:taxon-name-part taxon-name-part-type="species" reg="yunnanensis">yunnanensis</tp:taxon-name-part></tp:taxon-name><tp:taxon-authority>(Zhang, 1985)</tp:taxon-authority><tp:nomenclature-citation-list><tp:nomenclature-citation><tp:taxon-name>
                <tp:taxon-name-part taxon-name-part-type="genus" reg="Paratinocallis">Paratinocallis</tp:taxon-name-part> <tp:taxon-name-part taxon-name-part-type="species" reg="yunnanensis">yunnanensis</tp:taxon-name-part></tp:taxon-name><comment>Zhang 1985: 220; <xref ref-type="bibr" rid="B11">Qiao et al. 2005</xref>: 211.</comment></tp:nomenclature-citation><tp:nomenclature-citation><tp:taxon-name>
                <tp:taxon-name-part taxon-name-part-type="genus" reg="Mesocallis">Mesocallis</tp:taxon-name-part> (<tp:taxon-name-part taxon-name-part-type="subgenus" reg="Paratinocallis">Paratinocallis</tp:taxon-name-part>) <tp:taxon-name-part taxon-name-part-type="species" reg="yunnanensis">yunnanensis</tp:taxon-name-part></tp:taxon-name><comment>(Zhang): <xref ref-type="bibr" rid="B12">Quednau 2003</xref>: 21.</comment></tp:nomenclature-citation></tp:nomenclature-citation-list></tp:nomenclature><tp:treatment-sec sec-type="material" id="SECID0EMQBG"><title>Specimens examined.</title><p>Three alate viviparous females, <bold>China</bold>: Yunnan (Lijiang City: Yulongxueshan Mountain), 30 May 1984, no. 7192, on <italic><tp:taxon-name><tp:taxon-name-part taxon-name-part-type="genus" reg="Corylus">Corylus</tp:taxon-name-part> <tp:taxon-name-part taxon-name-part-type="species" reg="heterophylla">heterophylla</tp:taxon-name-part></tp:taxon-name></italic>, coll. T.S. Zhong (<named-content xmlns:xlink="http://www.w3.org/1999/xlink" content-type="dwc:institutional_code" xlink:type="simple">NZMC</named-content>).</p></tp:treatment-sec><tp:treatment-sec sec-type="distribution" id="SECID0EERBG"><title>Distribution.</title><p>China (Yunnan).</p></tp:treatment-sec><tp:treatment-sec sec-type="host" id="SECID0EJRBG"><title>Host plants.</title><p><italic><tp:taxon-name><tp:taxon-name-part taxon-name-part-type="genus" reg="Corylus">Corylus</tp:taxon-name-part> <tp:taxon-name-part taxon-name-part-type="species" reg="heterophylla">heterophylla</tp:taxon-name-part></tp:taxon-name></italic>.</p></tp:treatment-sec><tp:treatment-sec sec-type="biology" id="SECID0E1RBG"><title>Biology.</title><p>Beige in life; infesting the underside of leaves of host plants.</p><sec sec-type="Key to the species of Mesocallis in China" id="SECID0E6RBG"><title>Key to the species of <italic><tp:taxon-name><tp:taxon-name-part taxon-name-part-type="genus" reg="Mesocallis">Mesocallis</tp:taxon-name-part></tp:taxon-name></italic> in China</title><table-wrap content-type="key" position="anchor" orientation="portrait"><table id="TID0ERUAE" rules="all"><tbody><tr><td rowspan="1" colspan="1">1</td><td rowspan="1" colspan="1">Abdominal tergites I–IV each with one pair of marginal setae</td><td rowspan="1" colspan="1">
                      <bold>2</bold>
                    </td></tr><tr><td rowspan="1" colspan="1">–</td><td rowspan="1" colspan="1">Abdominal tergites I–IV each with two or three pairs of marginal setae</td><td rowspan="1" colspan="1">
                      <bold>6</bold>
                    </td></tr><tr><td rowspan="1" colspan="1">2</td><td rowspan="1" colspan="1">Dorsal body setae dark brown; shafts of setae mainly smooth, only sparsely spinulose for part of length; on <italic><tp:taxon-name><tp:taxon-name-part taxon-name-part-type="genus" reg="Platycarya">Platycarya</tp:taxon-name-part> <tp:taxon-name-part taxon-name-part-type="species" reg="strobilacea">strobilacea</tp:taxon-name-part></tp:taxon-name></italic> (<tp:taxon-name><tp:taxon-name-part taxon-name-part-type="family">Juglandaceae</tp:taxon-name-part></tp:taxon-name>)</td><td rowspan="1" colspan="1">
                      <bold><italic><tp:taxon-name><tp:taxon-name-part taxon-name-part-type="genus" reg="Mesocallis">M.</tp:taxon-name-part> <tp:taxon-name-part taxon-name-part-type="species" reg="platycaryae">platycaryae</tp:taxon-name-part></tp:taxon-name></italic> sp. nov.</bold>
                    </td></tr><tr><td rowspan="1" colspan="1">–</td><td rowspan="1" colspan="1">Dorsal body setae unpigmented; with spinulose shafts; on plants of <tp:taxon-name><tp:taxon-name-part taxon-name-part-type="family">Betulaceae</tp:taxon-name-part></tp:taxon-name></td><td rowspan="1" colspan="1">
                      <bold>3</bold>
                    </td></tr><tr><td rowspan="1" colspan="1">3</td><td rowspan="1" colspan="1">In the alatae anterior part of head black; antennal segment III black; ultimate rostral segment 0.7–1.4× as long as hind second tarsal segment</td><td rowspan="1" colspan="1">
                      <bold>4</bold>
                    </td></tr><tr><td rowspan="1" colspan="1">–</td><td rowspan="1" colspan="1">In the alatae anterior part of head pale; antennal segment III black in whole, or dorsal half, or only apex; ultimate rostral segment 0.6–0.9× as long as hind second tarsal segment</td><td rowspan="1" colspan="1">
                      <bold>5</bold>
                    </td></tr><tr><td rowspan="1" colspan="1">4</td><td rowspan="1" colspan="1">In alatae: processus terminalis 0.6–0.8× as long as the base of the segment; ultimate rostral segment 0.7–0.9× as long as hind second tarsal segment; first tarsal segments with five ventral setae; in apterae and nymph: marginal setae of abdominal tergites V and VII minute or very short</td><td rowspan="1" colspan="1">
                      <bold><italic><tp:taxon-name><tp:taxon-name-part taxon-name-part-type="genus" reg="Mesocallis">M.</tp:taxon-name-part> <tp:taxon-name-part taxon-name-part-type="species" reg="taoi">taoi</tp:taxon-name-part></tp:taxon-name></italic></bold>
                      <sup><xref ref-type="fn" rid="en1">1</xref></sup>
                    </td></tr><tr><td rowspan="1" colspan="1">–</td><td rowspan="1" colspan="1">In alatae: processus terminalis 0.9–1.2× as long as the base of the segment; ultimate rostral segment 1.2–1.4× as long as hind second tarsal segment; first tarsal segments with six ventral setae; in alatoid nymph: marginal setae of abdominal tergites V and VII slightly shortened than those on other tergites</td><td rowspan="1" colspan="1">
                      <bold><italic><tp:taxon-name><tp:taxon-name-part taxon-name-part-type="genus" reg="Mesocallis">M.</tp:taxon-name-part> <tp:taxon-name-part taxon-name-part-type="species" reg="pteleae">pteleae</tp:taxon-name-part></tp:taxon-name></italic></bold>
                    </td></tr><tr><td rowspan="1" colspan="1">5</td><td rowspan="1" colspan="1">Some abdominal tergites with duplicated spinal setae and/or with an intercalary seta developed amidst spinal setae; processus terminalis 0.6–0.7 × as long as the base of the segment; in alatae antennal segment III black except for its very base, antennal segment IV sometimes with secondary rhinaria</td><td rowspan="1" colspan="1">
                      <bold><italic><tp:taxon-name><tp:taxon-name-part taxon-name-part-type="genus" reg="Mesocallis">M.</tp:taxon-name-part> <tp:taxon-name-part taxon-name-part-type="species" reg="alnicola">alnicola</tp:taxon-name-part></tp:taxon-name></italic></bold>
                    </td></tr><tr><td rowspan="1" colspan="1">–</td><td rowspan="1" colspan="1">Abdominal tergites each with one pair of spinal setae; processus terminalis 1.0–1.2× as long as the base of the segment; in alatae antennal segment III pale with apex, antennal segment IV without secondary rhinaria</td><td rowspan="1" colspan="1">
                      <bold><italic><tp:taxon-name><tp:taxon-name-part taxon-name-part-type="genus" reg="Mesocallis">M.</tp:taxon-name-part> <tp:taxon-name-part taxon-name-part-type="species" reg="sawashibae">sawashibae</tp:taxon-name-part></tp:taxon-name></italic></bold>
                    </td></tr><tr><td rowspan="1" colspan="1">6</td><td rowspan="1" colspan="1">In alatae: processus terminalis 0.9–1.0× as long as the base of the segment; antennal segment IV with secondary rhinaria; ultimate rostral segment 0.9–1.0× as long as hind second tarsal segment</td><td rowspan="1" colspan="1">
                      <bold><italic><tp:taxon-name><tp:taxon-name-part taxon-name-part-type="genus" reg="Mesocallis">M.</tp:taxon-name-part> <tp:taxon-name-part taxon-name-part-type="species" reg="corylicola">corylicola</tp:taxon-name-part></tp:taxon-name></italic></bold>
                    </td></tr><tr><td rowspan="1" colspan="1">–</td><td rowspan="1" colspan="1">In alatae: processus terminalis 0.6–0.7× as long as the base of the segment; antennal segment IV without secondary rhinaria; ultimate rostral segment 1.5–1.7× hind second tarsal segment</td><td rowspan="1" colspan="1">
                      <bold><italic><tp:taxon-name><tp:taxon-name-part taxon-name-part-type="genus" reg="Mesocallis">M.</tp:taxon-name-part> <tp:taxon-name-part taxon-name-part-type="species" reg="yunnanensis">yunnanensis</tp:taxon-name-part></tp:taxon-name></italic></bold>
                    </td></tr></tbody></table></table-wrap></sec></tp:treatment-sec><tp:treatment-sec><!--Section generated to contain objects referenced in tp:taxon-treatment.--><fn-group><fn id="en1"><p>The information on M. taoi is based on the original description by Quednau (2003).</p></fn></fn-group></tp:treatment-sec><ref-list><ref id="B11"><mixed-citation xmlns:xlink="http://www.w3.org/1999/xlink" xlink:type="simple"><person-group><name name-style="western"><surname>Qiao</surname><given-names>GX</given-names></name><name name-style="western"><surname>Zhang</surname><given-names>GX</given-names></name><name name-style="western"><surname>Zhong</surname><given-names>TS</given-names></name></person-group> (<year>2005</year>) <source>Fauna Sinica <tp:taxon-name><tp:taxon-name-part taxon-name-part-type="class">Insecta</tp:taxon-name-part></tp:taxon-name> (Vol. 41). <tp:taxon-name><tp:taxon-name-part taxon-name-part-type="suborder">Homoptera</tp:taxon-name-part></tp:taxon-name><tp:taxon-name><tp:taxon-name-part taxon-name-part-type="family">Drepanosiphidae</tp:taxon-name-part></tp:taxon-name>.</source><publisher-name>Science Press</publisher-name>, <publisher-loc>Beijing</publisher-loc>, <size units="page">476 pp</size>.</mixed-citation></ref><ref id="B12"><mixed-citation xmlns:xlink="http://www.w3.org/1999/xlink" xlink:type="simple"><person-group><name name-style="western"><surname>Quednau</surname><given-names>FW</given-names></name></person-group> (<year>2003</year>) <article-title>Atlas of the drepanosiphine aphids of the world. Part II: <tp:taxon-name><tp:taxon-name-part taxon-name-part-type="tribe">Panaphidini</tp:taxon-name-part></tp:taxon-name> Oestlund, 1923 – <tp:taxon-name><tp:taxon-name-part taxon-name-part-type="subtribe">Panaphidina</tp:taxon-name-part></tp:taxon-name> Oestlund, 1923 (<tp:taxon-name><tp:taxon-name-part taxon-name-part-type="order">Hemiptera</tp:taxon-name-part></tp:taxon-name>: <tp:taxon-name><tp:taxon-name-part taxon-name-part-type="family">Aphididae</tp:taxon-name-part></tp:taxon-name>: <tp:taxon-name><tp:taxon-name-part taxon-name-part-type="subfamily">Calaphidinae</tp:taxon-name-part></tp:taxon-name>).</article-title><source>Memoirs of the American Entomological Institute</source><volume>72</volume>: <fpage>1</fpage>–<lpage>301</lpage>.</mixed-citation></ref></ref-list></tp:taxon-treatment>
